# Supplementary material for: Ionic Liquid-Supported Photocatalysts: A Reusable Environmentally Friendly Oxidation Reaction System That Uses Air and Light
Source: Int J Mol Sci. 2023 Apr 12;24(8):7141. doi: 10.3390/ijms24087141 (PMC10138590; doi:10.3390/ijms24087141)
Supplement: Supplementary file 1 [file ijms-24-07141-s001.zip]

Archive with 1 entries (1 files):
- ijms-2305428-supplementary.pdf
